# Supplementary material for: Non-Invasive Ultrasound Therapy for Severe Aortic Stenosis: Early Effects on the Valve, Ventricle, and Cardiac Biomarkers (A Case Series)
Source: J Clin Med. 2024 Aug 7;13(16):4607. doi: 10.3390/jcm13164607 (PMC11354631; doi:10.3390/jcm13164607)
Supplement: Supplementary file 1 [file jcm-13-04607-s001.zip]

Archive with 6 entries (6 files):
- 240707 Valvosoft Supplement-clean.docx
- 240707 Valvosoft Supplement-clean.pdf
- Suppl Movie 1 NIUT mechanism.mp4
- Suppl movie 2 Cavitation.mp4
- Supplemental Movie 3 MS baseline.gif
- Supplemental movie 4 MS post procedural.gif
